# Supplementary material for: Temperature-Dependent Active-Site Rearrangements of PETaseSM14: Insights from Molecular Dynamics Simulations
Source: Int J Mol Sci. 2026 Mar 20;27(6):2825. doi: 10.3390/ijms27062825 (PMC13026930; doi:10.3390/ijms27062825)
Supplement: Supplementary file 1 [file ijms-27-02825-s001.zip]

Archive with 1 entries (1 files):
- ijms-4177480-supplementary.pdf
